# Supplementary material for: Nurses’ Experiences Using AI in Clinical Practice: Systematic Review
Source: JMIR Nurs. 2026 Jun 25;9:e91238. doi: 10.2196/91238 (PMC13296498; doi:10.2196/91238)
Supplement: Multimedia Appendix 2 [file nursing-v9-e91238-s002.xlsx]

## Sheet: Sheet1
Author(s)/Year	Country / Setting	Study Design	Participants	AI / Technology Focus	Aim / Focus of the Study	Key Findings	Nursing Specific Findings (TAM2 Coded)	Supporting Quotes	Quality Appraisal
Alanzi, T. M. (2023)	Saudi Arabia, healthcare sector (government hospitals).	Qualitative, Focus Group interviews	Total: 54 participants - Physicians: 11 - Nurses: 24 - Dieticians: 8 - Pharmacists: 6 - Physiotherapists: 5 - Gender: 33 females, 21 males - Majority have more than six years of experience - Professions: physicians, nurses, dieticians, pharmacists, physiotherapists	- ChatGPT.	- Investigate the impact of ChatGPT on teleconsultants in managing their operations and services. - Contribute to understanding the impact of AI technologies in healthcare. - Evaluate the effectiveness of ChatGPT as a support tool for teleconsultants. - Assess whether AI language models enhance teleconsultation quality, improve patient outcomes, and contribute positively to healthcare delivery. -…	- ChatGPT provides positive impacts on teleconsultants through informational support, diagnostic assistance, and efficiency enhancements. - Negative impacts include misdiagnosis, ethical issues, and limited medical context, which are challenges to its integration into healthcare. - The study concludes that while ChatGPT has advantages, it is associated with ethical issues, requiring careful consi…	- Perceived Usefulness: ChatGPT is seen as a valuable tool for enhancing nursing practice — helping nurses stay current with telenursing developments, strengthen communication skills, and, when integrated with other technologies, support high-quality, patient-centred care while reducing workload. - Job Relevance: Keeps nursing practice aligned with evolving standards and procedures in telenursing…	- "ChatGPT can help me in learning new developments in the telenursing process, especially in relation to the standards of practices, treatment or monitoring procedures. This helps me to improve my skills and capabilities and be up-to-date with the developments in the telenursing sectors, and provide high quality care to the patients remotely (Nurse, Hospital B)." - "Although, I have enough exper…	High
Belmin, J., Villani, P., Gay, M., Fabries, S., Havreng-Théry, C., Malvoisin, S., Denis, F., & Veyron, J. H. (2022)	France, multi-center trial with community dwelling adults receiving home care.	Quantitative, uncontrolled multicenter pragmatic trial	- 206 community dwelling older adults - Mean age: 85 years (SD 8 years) - Gender: 78% women - Age eligibility: ≥75 years - Health status: Community-dwelling older adults with mild or moderate dependency (GIR 3 or 4) - Receiving care from 109 home aides	- eHealth system with a machine learning algorithm for predicting ED visits - Decision support for predicting and reducing emergency department visits among older adults, patient monitoring, and optimizing care pathways	- Implement a system that produces alerts for high-risk ED visits. - Examine health interventions delivered after these alerts. - Evaluate user experience with the eHealth system. - Assess the feasibility of the system and its performance in reducing ED visits. - Evaluate the accuracy of alerts in predicting ED visits.	- The eHealth system was found to be feasible and effective in reducing emergency department visits among older adults. - The system demonstrated high predictive accuracy with sensitivity and specificity of 83% and 86%, respectively. - Interventions triggered by alerts resulted in a significant reduction in ED visits, with a 10-fold decrease compared to non-intervention scenarios.	- Perceived Usefulness: Nurses considered the app’s questions relevant, saw clear clinical utility in the eHealth system, and believed it could improve interactions with patients and caregivers. - Output Quality: The system’s design and question content were perceived as appropriate and valuable for clinical decision-making. - Subjective Norms: The system was positively regarded by coordinating n…	- "In the event of an alert, the coordinating nurse called the family caregiver to inquire about recent changes in the patient's health condition and for doubt removal and could then decide to ask for a health intervention according to a health intervention model developed before the start of the study." - "The ATHI was performed with the natural resources of the health system and not with the ph…	Medium
Boggiss, A., Consedine, N., Hopkins, S., Silvester, C., Jefferies, C., Hofman, P., & Serlachius, A. (2023)	Aotearoa, New Zealand, pediatric diabetes clinics and online communities	Qualitative, online focus groups and one-on-one interviews	Total: 30 - Adolescents: 19 (Adolescents aged 12 to 16 years with Type 1 Diabetes (T1D) - 58% female, 68% Aotearoa New Zealand European, 11% Māori - Living in Aotearoa, New Zealand - Diagnosis of T1D for more than six months - No serious developmental or psychiatric disorders) - Diabetes health care professionals: 11 (Health care professionals from various disciplines (diabetes nurse specialists,…	COMPASS Chatbot (Expert System) - Psychological support and self-management assistance for adolescents with type 1 diabetes.	- Evaluate the acceptability of the COMPASS chatbot among adolescents aged 12 to 16 years with T1D and diabetes health care professionals. - Examine the potential clinical utility of the COMPASS chatbot among these groups.	- The study found that both adolescents with T1D and their healthcare professionals viewed the COMPASS chatbot as having several key advantages, including personalization, self-management support, clinical utility, and breadth and flexibility of tools. - The majority of participants found COMPASS to be appealing, engaging, relevant, and complementary to standard care, indicating a positive recept…	- Perceived Usefulness: Nurses viewed the COMPASS chatbot as clinically useful in complementing standard care, particularly during the COVID-19 pandemic, and identified potential for additional features to increase its benefits. - Job Relevance: The chatbot’s functions aligned with nurses’ roles in supporting patient self-management and providing relevant clinical resources. - Output Quality: Per…	- "All participants (11/11, 100%) referenced the theme of clinical utility, both in terms of the COMPASS chatbot being useful in complementing current standard care (notably within the context of ongoing COVID-19 pandemic) and also in identifying additional features and applications to bring more benefit." - "Although all health care professionals thought self-compassion was relevant, flexible, a…	High
Castagno, S., & Khalifa, M. (2020)	London, United Kingdom, Royal Free London NHS Foundation Trust hospitals	Qualitative, web-based survey	Total: 98 - Medical doctor: 34 - Nurse: 23 - Manager: 11 - Therapist: 7 - Other: 23 - No demographic information was collected	General AI applications in medicine.	- Assess the awareness of AI technologies among health professionals. - Investigate their perceptions toward AI applications in medicine. - Investigate the prior knowledge of health professionals on AI and their attitudes and worries about its current and future applications.	- A significant portion of healthcare professionals lack experience with AI applications in their work. - There is a notable lack of understanding about AI technologies, with a majority not knowing the difference between machine learning and deep learning. - Most participants see AI as potentially useful in their field, but there are concerns about privacy and safety.	- These findings are drawn from a mixed sample (23/98 participants were nurses). The study does not specify which results were specifically from nurses. - Facilitating Conditions: Participants, including nurses, expressed concerns about serious privacy issues associated with AI. - Perceived Usefulness: Recognised the need for cooperation from healthcare workers for AI integration, highlighting th…	-"80% of participants believed there may be serious privacy issues associated with the use of AI." -"The cooperation of healthcare workers is crucial for the integration of AI into clinical practice and without it the NHS may miss out on an exceptionally rewarding opportunity. This highlights the need for better education and clear regulatory frameworks."	High
Catalina, Q. M., Fuster-Casanovas, A., Solé-Casals, J., Monge, J., Vidal-Alaball, J. (2023)	Central Catalonia, Spain, primary care settings	Quantitative, observational cross-sectional study using a validated survey	Total: 301 - Mean age: 46.0 years (SD = 11.0) - Gender: Female (81.1%), Male (18.9%) - Occupation: Nursing (47.8%), Medicine (48.5%), Others (3.65%) - Years of experience: More than 10 years (62.5%)	Artificial Intelligence as a healthcare tool, with a specific focus on its impact on PC radiology.	- Describe the perception of primary care healthcare professionals on the use of AI as a healthcare tool. - Assess the impact of AI in radiology. - Characterize the understanding and perception of PC healthcare professionals regarding the application of AI in healthcare.	- The majority of primary care healthcare professionals understood the concept of AI and perceived its impact positively. - Professionals generally believed AI would improve their workflow, with a mean score of 3.62 out of 5 for professional impact. - Implementation of AI in radiology as a diagnostic aid was considered a high priority by these professionals, but 91.4% desired more education.	- Perceived Ease of Use: Nurses reported feeling more prepared for AI adoption than doctors, reflecting greater confidence in engaging with AI technologies. - Facilitating Conditions: Nurses’ central role in healthcare data collection positions them as key contributors to AI algorithm development, making education and familiarity with AI systems essential for effective adoption.	- "nursing professionals' perception of preparedness for AI is significantly different than the ones from medical professionals, with nurses feeling more prepared than doctors (p = 0.024)." - "The mean score for preparedness for AI was 2.76 points out of 5 (SD = 0.70), with higher scores for nursing and those who use or do not know if they use AI." - "It is true that this category is one of the g…	Medium
Gardner, R. M., & Lundsgaarde, H. P. (1994)	USA, LDS Hospital	Quantitative, observational study using a questionnaire survey	- Total: 1,320 - Physicians: 360 (aged 27 to 82 years, mean age 45.5 years) - Nurses: 960 (aged 20 to 67 years, mean age 33.57 years) - Nurses average professional experience of 9.52 years, with 6.96 years at LDS Hospital	Health Evaluation through Logical Processing (HELP). Expert system - Decision support, patient monitoring, documentation assistance.	- To measure the attitudes of physicians and nurses who use the Health Evaluation through Logical Processing (HELP) clinical information system. - To provide encouragement for future development and deployment of medical expert systems at LDS Hospital and sister hospitals.	- The study found that age, specialty, and general computer experience did not correlate with attitudes towards the HELP system. - Access to patient data and clinical alerts were highly rated by both physicians and nurses. - The system was perceived positively, with no concerns about external monitoring or privacy issues, and it did not decrease decision-making power.	- Perceived Usefulness: Nurses valued laboratory data review, blood gas data interpretation, ECG data interpretation, and structured charting for their relevance and clinical benefit. - Perceived Ease of use: Computerised nurse charting was preferred over handwritten charts for readability and structure, though nurses reported barriers such as slow response times, system downtime, incomplete reco…	- "The nurses were more interested in "Blood gas data with interpretation" (#2) than were the physicians." - "Computer nurse charting versus handwritten chart" (#8) was preferred by the nurses over the physicians, probably because nurses refer to the charting much more than do physicians." - "Laboratory data review - Several nurses felt that having laboratory data available on computer terminals …	Medium
Ginestra, J. C., Giannini, H. M., Schweickert, W. D., Meadows, L., Lynch, M. J., Pavan, K., Hanish, A., Draugelis, M., Umscheid, C. A., & Mikkelsen, M. E. (2019)	Philadelphia, USA, 782-bed academic hospital	Mixed-methods, Prospective observational study. Surveys were deployed to collect qualitative data on clinicians' perceptions, and quantitative analysis was performed on the survey results.	Total: 287 - Nurses: 180 - Providers: 107	Early Warning Score tool (EWS 2.0). Machine Learning. Decision Support and patient monitoring for sepsis.	- Assess clinician perceptions of a machine learning-based early warning system to predict severe sepsis and septic shock (EWS 2.0)	- Clinician perceptions of EWS 2.0 were mixed and generally poor, despite its excellent predictive characteristics. - The system infrequently provided new clinical information or changed management, possibly due to patient stability and clinician confidence in their own judgment. - Barriers to positive reception included patient stability, clinician confidence, lack of algorithm transparency, and…	- Perceived Usefulness: Nurses were more likely than other providers to find the alert helpful, with 42% rating it helpful at 6 hours and 44% at 48 hours, and were more likely to identify new clinical findings. - Facilitating Conditions: Nurses reported that the alert supported changes in patient management and facilitated improved team communication and more frequent monitoring. - Actual System …	- "Almost half of nurses (42%) but less than a fifth of providers (16%) found the alert helpful at 6 hours (p<0.001)." - "Though the proportion of providers finding the alert helpful nearly doubled by 48 hours (30%), this was not statistically significant. The proportion of nurses finding the alert helpful or unhelpful remained stable over time (helpful: 42% at 6 hours, 44% at 48 hours; unhelpful…	Low
Gonçalves, L. S., Amaro, M. L. M., Romero, A. L. M., Schamne, F. K., Fressatto, J. L., & Bezerra, C. W. (2020)	Brazil	Experience report, direct observation and semi-structured interviews.	Not clearly mentioned	Robot Laura. Machine Learning. Decision support for identifiaction of sepsis.	- To present the nurses' experience with technological tools to support the early identification of sepsis. - To study the influence of AI algorithms in the decision-making of health professionals. - To demonstrate the contribution of this technology for nursing care of patients with sepsis.	- The participation of nurses in AI technology incorporation enables rapid decision-making in early sepsis identification. - The Robot Laura system can identify data in real-time, significantly improving speed over human analysis. - The use of the AI tool improves healthcare team performance and increases nurse satisfaction with their professional practice.	- Job Relevance: Nurses contributed scientific, theoretical, and practical expertise during the system’s development phase, ensuring alignment with clinical needs. - Output Quality: Nurse involvement supported rapid decision-making in the early identification of sepsis. - Subjective Norm: The algorithm enhanced nurses’ professional satisfaction, visibility, and perceived role within the healthcar…	- "the experience of the Laura® nurses in their contact with healthcare teams that already use the informatics tool for decision support points out that the algorithm contributes to increase their level of satisfaction with their professional practice." - "The observations described in the field study point out that the use of a decision support tool in the clinical practice of nurses enhances th…	HIgh
Haugsten, E. R., Vestergaard, T., & Trettin, B. (2023)	Denmark	Qualitative, focus group interviews and thematic analysis.	Total: 14 - Doctor: 8 - Nurse: 6 - Regularly work in a pigmented lesions clinic	ATBM Master (FotoFinder), Deep Learning, Assessment and diagnosis of skin lesions suspicious of melanoma through total body dermoscopy and estimation of malignancy probability.	- Investigate how healthcare providers experience the use and implementation of the ATBM Master's TBD module. - Understand the experiences regarding the use and implementation of CAD-based tools like ATBM Master. - Identify potential barriers to the application of such new technology.	- The study found that only 3 participants had actual experience with the TBD module, indicating a gap in practical implementation. - The main barriers to consistent use were lack of guidance, time pressure, and insufficient training. - Clinicians viewed the TBD module as a supplementary tool to aid diagnosis, rather than a replacement for human assessment.	- Perceived Usefulness: Nurses noted that unclear definitions for conditions reduced the effectiveness of the TBD component, limiting its practical value in consultations. - Facilitating Conditions: Barriers to TBD use included limited consultation time and insufficient training opportunities, with not all nurses able to attend the available sessions. - Intention to Use: Nurses expressed eagernes…	- "Time was found to be another reason for why the participants were not using the TBD component. A total of 15 minutes were allotted for each consultation. This was perceived as insufficient time to perform TBD, in addition to the standard consultation." - "Training was yet another organizational matter discovered as being suboptimally addressed. A total of 3 teaching sessions had been arranged …	High
Helman, S., Terry, M. A., Pellathy, T., Williams, A., Dubrawski, A., Clermont, G., Pinsky, M. R., Al-Zaiti, S., & Hravnak, M. (2022)	Pittsburgh, USA	Qualitative, focus group interviews.	Total: 23 - Nurses: 14 - Nurse Practitioners: 4 - Physicians: 5 - Median age: approximately 35 years - Gender: 60% female - Median clinical experience: 8 years	Predictive algorithm for Cardiorespiratory Insufficiency (CRI) as part of an Intelligent Decision Support System, Machine Learning, Decision support and patient monitoring.	- Inform early user-engaged design of a GUI prototype for predicting future Cardiorespiratory Insufficiency (CRI). - Explore clinician methods for identifying at-risk patients. - Investigate previous experience with implementing new technologies into clinical workflow. - Gather user perspectives on GUI screen changes.	- Five themes emerged from the study: trend evolution, context, evaluation/interpretation/explanation, clinician intuition support, and clinical operations utility. - Clinical end-users are willing to engage and provide feedback on AI-derived IDSS, emphasizing the importance of early clinician involvement. - Early-stage qualitative work involving clinical experts is critical for successful clinic…	- Perceived Usefulness: Nurses saw potential for the GUI to support thorough patient handoffs and to provide objective data for staffing and patient assignment decisions, aiding both continuity of care and workload management. - Facilitating Conditions: Highlighted the need for tools that preserve patient care continuity during shift changes, particularly when handoffs occur after short shifts or…	- "Nurses discussed the limitations of shift work and the nature of handoff. Some nursing shifts can be as short as 4 h, limiting the time to collate a patient's historical data, provide nursing care, and then hand the patient off to an oncoming nurse." - "Although to some degree this theme may overlap with trend evolution, this is different because nurses were discussing ways to prevent "losing"…	High
Im, E. O., & Chee, W. (2006)	USA	Mixed-methods, prospective observational study. Questionnaires.	Total: 122 nurses - Mean age: 40.26 years - Predominantly female (93%) - Majority white (75%) - 40% have graduate degrees - 49% Protestant - 59% married	Decision Support Computer Program (DCSP) for cancer pain management. Expert system.	- Explore how nurses working with cancer patients accept the standardized DSCP. - Explore the associations between nurses' characteristics and their acceptance of the DSCP. - Part of a larger study aimed at the refinement and evaluation of the DSCP.	- Nurses generally welcomed the DSCP for cancer pain management, indicating positive acceptance. - Significant associations were found between sociodemographic characteristics (sex and ethnicity) and acceptance, with women and white nurses reporting higher satisfaction. - No significant associations were found with other characteristics like age, education level, income, marital status, country o…	- Perceived Usefulness: Nurses expressed positive attitudes toward the DSCP, with acceptance influenced by sociodemographic and professional characteristics such as sex, ethnicity, and practice setting. - Perceived Ease of Use: Differences in satisfaction across demographic groups suggest variation in ease of use, potentially linked to broader differences in technology experience. - Facilitating …	- "The results strongly supported that nurses welcome the DSCP and indicated that some sociodemographic and professional characteristics of the nurses were significantly associated with their acceptance of the DSCP." - "Women tended to report higher satisfaction scores than men do, and whites tended to report higher satisfaction scores than African Americans do." - "The sex and ethnic differences…	Medium
Jauk, S., Kramer, D., Avian, A., Berghold, A., Leodolter, W., & Schulz, S. (2021)	Austria	Mixed-methods. Convergent parallel design combining questionnaire-based assessments and expert group meetings.	Total: 47 - Nurses: 37 - Physicians: 10 - Sex: Male (14), Female (33) - Age: Median 29 years (Q1-Q3: 26-42)	Predictive algorithm for delirium management decision support. Machine Learning.	- To gain knowledge of the uptake, user acceptance, and concerns regarding a machine learning-based prediction application for delirium. - To evaluate perceptions by healthcare professionals on the use case of delirium prediction.	- The study evaluated user acceptance of a machine learning-based application for predicting delirium in a clinical setting and found it to be positively perceived by healthcare professionals. - The application was considered easy to use and provided useful additional information for delirium management without increasing workload. - Despite positive perceptions, actual system use was reported as…	-These findings are drawn from a mixed sample (37/47 participants were nurses); the study does not specify which responses were from nurses. - Perceived Ease of Use: Most healthcare professionals (majority nurses) found the application easy to use, its visualisations understandable, and it did not increase workload for 89.4% of users. - Perceived Usefulness: Usefulness ratings were mixed, with 36…	- "For healthcare professionals, the visualization and presented information was understandable, the application was easy to use and the additional information for delirium management was appreciated." - "The application did not increase their workload, but the actual system use was still low during the pilot study." - "Opinions about the application's usefulness for their own work were mixed: 17…	High
Jordan, M., Hauser, J., Cota, S., Li, H., & Wolf, L. (2023)	USA	Qualitative, single-site. Small group and individual semi-structured interviews. Comparative analysis.	Total: 13 - Emergency department triage nurses - 72.7% female, 27.3% male - Age ranges: 45.5% aged 25-34, 27.3% aged 35-44, 18.2% aged 45-54, 9.1% aged 55-64 - Highest educational degree in nursing: 9.1% nursing diploma, 36.4% associate, 45.5% bachelor, 9.1% master’s - Employment status: 9.1% per diem, 27.3% part-time, 63.6% full-time - Years of nursing experience: mean 11.5 years, standard devia…	KATE, Decision support for emergency nursing triage to improve patient acuity determination. Machine Learning.	- Explore the cultural elements of implementing an AI clinical decision support aid in emergency nursing triage. - Explore the technological elements of implementing an AI clinical decision support aid in emergency nursing triage. - Understand how emergency department triage nurses incorporate a new clinical decision support aid into their practice.	- The implementation of an AI program was initially met with skepticism due to its acontextual nature but was later perceived as a safety net for triage decision-making. - Nurses relied heavily on cultural knowledge and skill for triage decisions, which was disrupted by the introduction of AI. - Despite initial challenges, AI was eventually accepted and valued, with clear communication of benefit…	- Perceived Usefulness: Although initially met with skepticism due to its acontextual nature, the AI program came to be viewed as a valuable safety net for triage decision-making. - Job Relevance: Nurses continued to rely on clinical experience and cultural knowledge in triage, integrating AI alongside these professional skills. - Output Quality: Feedback from the AI reinforced nurses’ triage pro…	- "The implementation of an artificial intelligence program was initially received skeptically due to the acontextual nature of AI, but grew to be perceived as a safety net for triage decision making among emergency nurses." - "Participants reported reliance on clinical experience and cultural knowledge to assign acuity." - "We know these people and we know these things described nurses who were …	HIgh
Koech, A., Musitia, P. M., Mwashigadi, G. M., Kinshella, M. L. W., Vidler, M., Temmerman, M., Craik, R., von Dadelszen, P., Noble, J. A., Papageorghiou, A. T., & The PRECISE Network. (2022)	Kenya	Qualitative, cross-sectional descriptive, interviews and focus groups.	Total: 70 - Focus Group Discussions: 52 - In-depth Interviews: 18 - Healthcare workers: diverse group of professionals from antenatal care (ANC) clinic, maternity, outpatient, and radiology departments - Community members: pregnant women, partners, and parents - Gender: HCWs - 7 male, 11 female; Community members - 15 male partners, 37 female (pregnant women and mothers) - Age groups: HCWs - <35 …	TraCer Device, Gestational age assessmnet. Computer vision.	- Assess the perceptions of pregnant women, their families, and healthcare workers regarding the feasibility of the TraCer device. - Assess the perceptions of pregnant women, their families, and healthcare workers regarding the acceptability of the TraCer device.	- The TraCer device was found to be highly acceptable to pregnant women, their families, and healthcare workers, with its implementation considered feasible in low-resource settings. - The introduction of TraCer was predicted to reduce anxiety about fetal well-being, increase antenatal care attendance, and boost confidence in healthcare providers. - Effective implementation requires adequate trai…	- Perceived Usefulness: Nurses valued TraCer for obtaining gestational age information, especially for women with uncertain or unknown LMP, and reported that it enhanced their professional confidence and self-image. Automated GA estimation was seen as beneficial due to reduced susceptibility to human error. - Perceived Ease of Use: Nurses felt confident they could use the device effectively follo…	- "HCWs liked that TraCer would make it easier to obtain the GA, particularly for women with uncertain or unknown LMP." - "The ability to use new technology and give accurate GA estimation would boost their professional self-image and confidence in their services." - "The automated estimation of GA was viewed favorably, as it was perceived to be less susceptible to human error or interference by …	High
LeBaron, V., & Wang, Z. (2023)	USA	Mixed-methods, surveys.	Total: 40 - Clinicians: 5 - Nursing students: 19 - Medical students: 16	CommSense, real-time feedback to clinicians on communication performance metrics such as medical jargon, interruptions, and speech dominance to improve patient-clinician communication and healthcare delivery. Natural Language Processing.	- Evaluate the acceptability and feasibility of CommSense. - Assess CommSense's ability to extract key markers of communication performance and provide actionable feedback. - Improve the quality of patient-clinician interactions and reduce disparities related to healthcare communication.	- Over 90% of participants agreed that CommSense could improve compassionate communication and help deliver high-quality care. - Most participants were willing to use CommSense in the future and were interested in seeing their communication performance data. - Participants perceived significant benefits of CommSense in tracking and improving communication skills.	- Perceived Usefulness: Nurses identified medical jargon, speech dominance, and interruptions as important feedback metrics and viewed CommSense as a valuable tool for improving communication, providing objective feedback, and enhancing the patient experience. - Facilitating Conditions: Concerns were raised about data storage, security, and access, as well as potential misuse of feedback for eval…	- "Most participants (n = 37, 92.5%) "strongly agreed" or "agreed" they would be willing to use CommSense in the future; 100% (n = 40) "strongly agreed" or "agreed" they were interested in seeing information analyzed by CommSense about their communication performance." - "preferred metrics for feedback included number of interruptions and details about non-verbal communication (both 80%), speech …	High
Lintz, J. (2023)	Texas, USA. Rural medical centre.	Quantitative, cross-sectional questionnaire.	Total: 48 - Returned questionnaires: 36 - Majority younger than 39 years old - 70% physicians, 20% registered nurses, 10% other kinds of providers - Male: 58%, Female: 42%	Hand hygiene monitoring system. Machine Learning.	- Investigate providers' attitudes toward an AI-based hand hygiene monitoring system. - Examine the relationship between provider well-being and satisfaction with the usage of the system.	- Higher satisfaction with the AI-based hand hygiene monitoring system is related to greater provider well-being. - Providers with more years of experience and those under 40 years old reported higher satisfaction with AI technology. - AI-based technology has the potential to address healthcare challenges and enhance professional well-being.	- These findings are from a mixed sample (20% nurses); profession-specific responses were not reported. - Perceived Usefulness: Providers were generally satisfied with the AI-based hygiene monitoring system, citing decreased hospital infection rates, improved care quality, and positive impacts on workload management. - Perceived Ease of Use: Most participants felt able to manage workload; however…	- "A high percentage of respondents expressed their satisfaction with an AI-based hygiene monitoring system and were generally positive about their ability to manage their workload, addressed their work-related stress satisfactorily, and believed that their work was interesting" - "Providers with more years of experience and younger than 40 years of age reported significantly higher satisfaction …	Medium
Petitgand, C., Motulsky, A., Denis, J. L., & Régis, C. (2020)	Quebec	Qualitative. Semi-structured interviews, informal conversations, non-participant observations, with thematic content analysis.	Total: 20 - DSS developers: 5 - AHC managers: 5 - Emergency physicians: 7 - Nurses: 3	Decision support for diagnostic decision-making in emergency care. Deep Learning.	- Explore challenges in implementing an AI-based DSS in an emergency department. - Analyze perceptions of health managers, AI developers, physicians, and nurses regarding the DSS. - Understand interconnections between technical, human, and organizational factors affecting AI adoption. - Develop strategies for testing and adapting AI systems based on user feedback.	- The study identified barriers to AI-based DSS adoption, including technical issues like lack of interoperability with existing systems. - Human factors included physicians' perceptions of the DSS's limitations in handling complex conditions and concerns about errors. - Organizational factors emphasized the need for systematic learning processes and addressing user feedback for effective impleme…	- Facilitating Conditions: Nurses felt that developers did not adequately address process improvements or innovations needed for the DSS to be effectively integrated into practice. - Perceived Ease of Use: Nurses reported difficulty in understanding patient information provided by the DSS, which they believed also discouraged physicians from using it.	- "according to nurses, this did not really explain why physicians were not becoming "early AI adopters": Every time it doesn't work, they say it's because nurses didn't print the history, or didn't direct them [patients] to the tablet, or because... "Wait a minute, you, [developers] , what have you done to change our processes? What have you done to improve the medical history? What have you don…	Low
Rui, A., Garabedian, P. M., Marceau, M., Syrowatka, A., Volk, L. A., Edrees, H. H., Seger, D. L., Amato, M. G., Cambre, J., Dulgarian, S., Newmark, L. P., Nanji, K. C., Schultz, P., Jackson, G. P., Rozenblum, R., & Bates, D. W. (2023)	Massachusetts, USA	Mixed-methods. Usability study including observations, think-aloud.	Total: 43 - Physicians: 21 - Pharmacists: 14 - Registered Nurses: 2 - Nurse Practitioners: 1 - Physician's Assistants: 5 - Specialties: internal medicine, neurology, cardiology, oncology or hematology, infectious diseases, endocrinology - Average years of practice: 10 years	DynaMed and Micromedex with Watson (DynaMedex). Decision support for clinicins related to drug and disease management. Natural Language Processing and Machine Learning.	- Collect clinicians' feedback on the usability of DynaMed and Micromedex with Watson. - Identify areas for refinement based on participant feedback. - Examine participant perceptions to inform further development. - Determine if provider roles affect the experience of using the tool. - Evaluate the efficiency, effectiveness, and satisfaction of users with the tool.	- Pharmacists found DynaMed and Micromedex with Watson easier to use and were more satisfied with the answers compared to other provider groups. - The study highlighted usability issues with both the general search function and Watson Assistant, particularly with exact match searches and content formatting. - Participants generally found the information provided to be accurate and reliable, but s…	- Perceived Usefulness: Registered nurses found the tool’s information accurate and reliable, and indicated they would recommend it to others. - Perceived Ease of Use: Moderate ease-of-use rating reported by nurses (5.07 out of 7). - Intention to Use: All nurse participants stated they would recommend the tool for use in practice.	-"Overall, 81% (35/43) of the participants felt that the information provided was accurate and reliable. Of the 14 pharmacists, 8 (57%) preferred the combined solution over their current system, and 10 (71%) would recommend the solution to their colleagues, whereas of the 27 physicians, NP, and PAs, 9 (33%) would prefer the combined solution, and 13 (48%) would recommend it to their colleagues (T…	High
Sandhu, S., Lin, A. L., Brajer, N., Sperling, J., Ratliff, W., Bedoya, A. D., Balu, S., O'Brien, C., & Sendak, M. P. (2020)	Duke University Hospital, USA	Qualitative. Semi-structured interviews, modified grounded theory approach.	Total: 15 - ED Physicians: 7 - RRT Nurses: 8	Sepsis Watch. Decision support for early sepsis detection and monitoring in emergency departments. Machine Learning.	- Explore the factors influencing the integration of a machine learning sepsis early warning system (Sepsis Watch) into clinical workflows. - Understand how frontline clinicians perceive machine learning models and the barriers to integrating them into clinical workflows.	- The study identified three main themes: perceived utility and trust, implementation of Sepsis Watch processes, and workforce considerations. - Clinicians had limited prior exposure to machine learning-based CDS systems, which affected their trust and understanding. - RRT nurses had positive impressions of the Sepsis Watch tool's design, and leveraging a small team of nurses to communicate model…	- Perceived Usefulness: RRT nurses found the Sepsis Watch tool accurate and valuable for sepsis detection and improving bundle compliance. - Perceived Ease of Use: Nurses described the tool as easy to use and well designed. - Facilitating Conditions: Recommended recruiting interested nurses and building buy-in through ongoing feedback and engagement in program design. - Actual System Use: Integra…	- "RRT nurses, the primary users of the Sepsis Watch tool, spoke positively about the accuracy of the Sepsis Watch model to detect sepsis." - "RRT nurses frequently complimented the Sepsis Watch application for being easy to use and well designed." - "RRT nurses took pride in their new role of a Sepsis Watch Nurse, especially given their participation in the program design and pilot implementatio…	High
Schwartz, J. M., George, M., Rossetti, S. C., Dykes, P. C., Minshall, S. R., Lucas, E., & Cato, K. D. (2022)	Massachusetts, USA	Qualitative. Semi-structured interviews with content analysis.	Total: 17 - Prescribing providers: 9 - Nurses: 8	CONCERN, predictive clinical decision support for in-hospital deterioration.	- Confirm and characterize factors known to influence trust (understandability and accuracy) - Uncover and describe other influencing factors - Compare nurses' and prescribing providers' trust in predictive CDSSs	- Perceived understandability and perceived technical competence (accuracy) are key factors influencing clinician trust in predictive CDSSs. - Concordance between clinical impressions and system predictions affects perceived accuracy. - Understandability is enhanced by system explanations and training. - Additional themes of perceived actionability, evidence, and equitability also influence trust.	- Perceived Usefulness / Output Quality: Nurses wanted to understand how to document accurately for the CONCERN score to ensure reliable predictions, linking documentation quality to system output quality. - Perceived Ease of Use: Sought clarity on how documentation influenced predictions, indicating a need for transparency to facilitate ease of use. - Facilitating Conditions: Some nurses intende…	- "The findings were largely similar between nurses and prescribing providers." - "Only nurses in our study wanted to understand how to document "correctly" for the CONCERN score, with some indicating that they would change or had already changed their documentation behavior to make the CONCERN score more accurate (in their estimation)." - "This has implications for model performance as well as d…	High
Table 4: Results Summary
